# Supplementary material for: Dietary Intervention with Blackcurrant Pomace Protects Rats from Testicular Oxidative Stress Induced by Exposition to Biodiesel Exhaust
Source: Antioxidants (Basel). 2022 Aug 12;11(8):1562. doi: 10.3390/antiox11081562 (PMC9404818; doi:10.3390/antiox11081562)
Supplement: Supplementary file 1 [file antioxidants-11-01562-s001.zip]

Archive with 1 entries (1 files):
- antioxidants-1811916-supplementary.pdf
